# Supplementary material for: Anti-Inflammatory Properties of Oxygenated Isocoumarins and Xanthone from Thai Mangrove-Associated Endophytic Fungus Setosphaeria rostrata
Source: Molecules. 2024 Jan 26;29(3):603. doi: 10.3390/molecules29030603 (PMC10856793; doi:10.3390/molecules29030603)
Supplement: Supplementary file 1 [file molecules-29-00603-s001.zip]

Archive with 1 entries (1 files):
- molecules-2760443-supplementary.pdf
